# Supplementary material for: Hydroxylated Coumarin-Based Thiosemicarbazones as Dual Antityrosinase and Antioxidant Agents
Source: Int J Mol Sci. 2023 Jan 14;24(2):1678. doi: 10.3390/ijms24021678 (PMC9861830; doi:10.3390/ijms24021678)
Supplement: Supplementary file 1 [file ijms-24-01678-s001.zip]

Archive with 1 entries (1 files):
- ijms-2129956-supplementary.pdf
